# Supplementary material for: Enhancing Stability of High-Concentration β-Tricalcium Phosphate Suspension for Biomedical Application
Source: Materials (Basel). 2022 Dec 27;16(1):228. doi: 10.3390/ma16010228 (PMC9822431; doi:10.3390/ma16010228)
Supplement: Supplementary file 1 [file materials-16-00228-s001.zip]

Archive with 1 entries (1 files):
- materials-2012497-supplementary.pdf
